# Supplementary material for: Participant Recruitment Issues in Child and Adolescent Psychiatry Clinical Trials with a Focus on Prevention Programs: A Meta-Analytic Review of the Literature
Source: J Clin Med. 2023 Mar 16;12(6):2307. doi: 10.3390/jcm12062307 (PMC10055793; doi:10.3390/jcm12062307)
Supplement: Supplementary file 1 [file jcm-12-02307-s001.zip]

Archive with 13 entries (13 files):
- Supplementary 1.pdf
- Supplementary 10.pdf
- Supplementary 11.pdf
- Supplementary 12.pdf
- Supplementary 13.pdf
- Supplementary 2.pdf
- Supplementary 3.pdf
- Supplementary 4.pdf
- Supplementary 5.pdf
- Supplementary 6.pdf
- Supplementary 7.pdf
- Supplementary 8.pdf
- Supplementary 9.pdf
